# Supplementary material for: Genomic Characterization of Cisplatin Response Uncovers Priming of Cisplatin-Induced Genes in a Resistant Cell Line
Source: Int J Mol Sci. 2021 May 28;22(11):5814. doi: 10.3390/ijms22115814 (PMC8198185; doi:10.3390/ijms22115814)
Supplement: Supplementary file 1 [file ijms-22-05814-s001.zip]

Archive with 3 entries (3 files):
- Supplementary Figures.pdf
- Supplementary Tables 1-7.xlsx
- Supplementry Table 8 - Real Time PCR primers.xlsx
